# Supplementary material for: Design of a Portable Microfluidic Platform for EGOT-Based in Liquid Biosensing
Source: Sensors (Basel). 2022 Jan 26;22(3):969. doi: 10.3390/s22030969 (PMC8839715; doi:10.3390/s22030969)
Supplement: Supplementary file 1 [file sensors-22-00969-s001.zip]

Archive with 2 entries (2 files):
- Video.avi
- supplementary.pdf
